# Supplementary material for: Evolution of Surface Morphology of Spin-Coated Poly(Methyl Methacrylate) Thin Films
Source: Polymers (Basel). 2021 Jun 30;13(13):2184. doi: 10.3390/polym13132184 (PMC8271514; doi:10.3390/polym13132184)
Supplement: Supplementary file 1 [file polymers-13-02184-s001.zip]

Archive with 1 entries (1 files):
- polymers-1286200-supplementary.pdf
